# Supplementary material for: The role of ataluren in the treatment of ambulatory and non-ambulatory children with nonsense mutation duchenne muscular dystrophy - a consensus derived using a modified Delphi methodology in Eastern Europe, Greece, Israel and Sweden
Source: BMC Neurol. 2024 Feb 21;24:73. doi: 10.1186/s12883-024-03570-x (PMC10880248; doi:10.1186/s12883-024-03570-x)
Supplement: Supplementary file 4 — Supplementary Material 4 [file 12883_2024_3570_MOESM4_ESM.xlsx]

## Sheet: Raw data (no personal info)
Respondent ID	Collector ID	Start Date	End Date	IP Address	Email Address	First Name	Last Name	Custom Data 1	Do you treat, or have you ever treated, patients with Duchenne Muscular Dystrophy due to a nonsense mutation (nmDMD)?	Do you have clinical experience with ataluren in nmDMD patients?	Please enter your full name:	Which country are you based in?	Address of the centre you work at:	What is your position at this centre?Please note: If your position is not listed please do not proceed with this questionaire		Please enter your email address:This will be used to contact you for any subsequent rounds of the Delphi process. The MASS Team will share your name and email address with the TREAT-NMD Global Registries Manger and the registry you heard about this survey from, so they can ensure you are removed from any future emails sent to remind people about this questionnaire. By entering your email address,…	The speed of progression of nmDMD is variable and individual to the patient		The earlier nmDMD patients are diagnosed and treatment initiated, the greater the delay in muscle decline		Proximal lower limb muscles are are the amongst the first to decline in nmDMD leading to loss of ambulation		Decline in cardiac and pulmonary function are two of the major causes of death in nmDMD		Ataluren is generally well tolerated		Ataluren (in addition to standard of care) delays disease progression in patients with nmDMD		Patients receiving treatment with ataluren appear to have more energy		Patients receiving treatment with ataluren seem to better manage daily situations		Patients receiving treatment with ataluren appear to have a better overall quality of life		Ataluren (in addition to standard of care) significantly delays the decline in muscle function in patients with nmDMD		Ataluren (in addition to standard of care) significantly delays the loss of ambulation in patients with nmDMD		Ataluren (in addition to standard of care) is expected to result in the same treatment effect in each surviving muscle fibre irrespective of the nmDMD patients’ ambulatory status		If a nmDMD patient receiving ataluren loses ambulation, they should continue treatment with ataluren		There is life beyond loss of ambulation. There are still lots of important functions of the muscles, such as being able to use the hands and arms, fine motor skills and respiratory muscles – all these functions should be maintained for as long as possible		Delaying the loss of ambulation in patients with nmDMD may reduce the development of scoliosis		Delaying the loss of ambulation in patients with nmDMD delays the decline of respiratory function		Delaying the loss of ambulation in patients with nmDMD is related to the decline of upper limb function
									Response	Response	Open-Ended Response	Response	Open-Ended Response	Response	Other (please specify)	Open-Ended Response	Response	Comments	Response	Comments	Response	Comments	Response	Comments	Response	Comments	Response	Comments	Response	Comments	Response	Comments	Response	Comments	Response	Comments	Response	Comments	Response	Comments	Response	Comments	Response	Comments	Response	Comments	Response	Comments	Response
13438111571	414491098	2022-04-08 01:49:44	2022-04-08 02:07:37						Yes	Yes		Israel					Agree		Agree		Agree		Agree		Agree		Agree		Agree		Disagree		Agree		Disagree		Disagree		Disagree		Agree		Strongly Agree		Strongly agree		Agree		Agree
13437132210	414491098	2022-04-07 12:05:19	2022-04-07 12:51:27						Yes	Yes		Romania					Strongly agree		Strongly agree		Strongly agree		Strongly agree		Strongly agree		Agree		Disagree	I did not see this effect.	Disagree		Agree		Disagree		Disagree		Agree		Agree		Strongly Agree		Strongly agree		Strongly agree		Agree
13400856459	414491098	2022-03-16 07:50:18	2022-03-30 14:24:23						Yes	Yes		Czech Republic					Disagree	in our patient similiar age of losing of ambulation in patient nmwith DMD	Agree	it seems to be, we need more time to evaluate this	Agree	This we see in all our DMD patient notr just in patient with nmDMD	Strongly agree	Yes in our patinet mostly cardiac arrest or respiratory failure is cause of death	Strongly agree	we have just one patient with side effect vomiting	Agree	it seems to be true our oldest ambulatory patient is 18 yearsold	Agree	it´s subjective , it´s hard to answer	Agree	due to slower prgression of disease it seems to be	Agree	this is the queston which i´m unable to answer,	Agree	all of our patientin ataluren older than 10 years are still ambulatory	Agree	Yes as i already write , our oldest patient who is still ambulatory is 18 years old and all our patient over 10 years of age are still ambulatory	Agree		Agree	it can slows progression of weakness in upper limbs, in respiratory muscles..	Strongly Agree		Strongly agree	it if it delayed progression of muscle weaknes in lower limb it slows progression in all muscles group also core muscles an important is ablity to stand	Strongly agree	it similar than answear before it slows alsoo progresiion of respiratory muscles	Strongly agree
13426118549	414491098	2022-03-30 08:16:19	2022-03-30 08:20:44						Yes	Yes		Czech Republic
13424164832	414491098	2022-03-29 08:12:30	2022-03-29 08:36:36						Yes	Yes		Czech Republic					Agree		Agree		Agree		Agree		Agree		Agree		Agree		Agree		Agree		Agree		Agree		Disagree		Agree		Agree		Agree		Agree		Agree
13424083856	414491098	2022-03-29 06:42:37	2022-03-29 07:05:06						Yes	Yes		Czech Republic					Strongly agree		Strongly agree		Strongly agree		Strongly agree		Strongly agree		Strongly agree		Agree		Agree		Agree		Agree		Strongly agree		Agree		Strongly agree		Strongly Agree		Strongly agree		Strongly agree		Agree
13423918357	414491098	2022-03-29 02:44:32	2022-03-29 03:13:35						Yes	Yes		Slovenia					Agree		Strongly agree		Agree		Agree		Strongly agree		Agree		Agree		Agree		Strongly agree		Agree		Disagree	It certainly delays the loss of ambulation, but not significantly	Agree		Strongly agree		Strongly Agree		Disagree	Loss of ambulation in addition with disease progression and adolescence deteriorate scoliosis	Agree		Disagree
13419006056	414491098	2022-03-25 06:08:25	2022-03-25 15:04:18						Yes	Yes		Romania					Strongly agree		Disagree		Agree		Strongly agree		Strongly agree		Agree		Agree		Agree		Agree		Disagree		Agree		Disagree		Strongly agree		Strongly Agree		Strongly agree		Strongly agree		Strongly agree
13417176569	414491098	2022-03-24 08:33:02	2022-03-24 09:09:38						Yes	Yes		Slovenia					Strongly agree		Strongly agree		Agree		Strongly agree		Agree		Strongly agree		Agree		Agree		Strongly agree		Strongly agree		Agree		Agree		Strongly agree		Strongly Agree		Strongly agree		Strongly agree		Strongly agree
13416071198	414491098	2022-03-23 17:39:52	2022-03-23 17:52:05						Yes	Yes		Croatia					Agree		Strongly agree		Agree		Agree		Agree		Agree		Agree		Agree		Agree		Agree		Agree		Agree		Strongly agree		Strongly Agree		Agree		Agree		Strongly agree
13412297850	414491098	2022-03-21 22:37:11	2022-03-21 23:03:03						Yes	Yes		Croatia					Disagree		Agree		Strongly agree		Strongly agree		Strongly agree		Agree		Agree		Agree	I am not quite sure that it improves managing daily situations beside slower progression, but I can't disagree.	Agree		Disagree	I still don't manage older boys with nmDMD, so can not be completely sure based on my experience.	Agree		Disagree		Agree		Strongly Agree		Strongly agree		Strongly agree		Disagree
13406828785	414491098	2022-03-17 12:31:06	2022-03-18 13:14:54						Yes	Yes		Hungary					Agree		Agree		Strongly agree		Strongly agree		Agree		Agree		Agree		Agree		Disagree	I am not sure that the patient's quality of life could be strongly influenced with any disease modifing treatment. The physician can see that the treated patient's life is different from natural history of the disease, but the patient has not got basis of comparison. He has only one life which is still strongly inflenced by the disease.	Disagree	What I saw was only mildly delayed.	Agree		Agree		Agree		Agree		Agree		Agree		Agree
13401388418	414491098	2022-03-16 12:41:27	2022-03-16 12:54:35						Yes	Yes		Slovenia					Agree		Agree		Agree		Agree		Agree		Agree		Agree		Agree		Agree		Agree		Agree		Disagree		Agree		Strongly Agree		Strongly agree		Strongly agree		Strongly disagree
13400867596	414491098	2022-03-16 07:58:08	2022-03-16 08:35:20						Yes	Yes		Hungary					Strongly agree		Agree		Strongly agree		Strongly agree		Agree		Agree		Agree		Agree		Agree		Agree		Agree		Strongly agree		Agree		Strongly Agree		Agree		Agree		Agree
13399264750	414491098	2022-03-15 18:05:18	2022-03-15 18:25:27						Yes	Yes		Slovakia					Strongly agree		Strongly agree		Agree		Strongly agree		Strongly agree		Strongly agree		Agree		Strongly agree		Strongly agree		Strongly agree		Strongly agree		Agree		Strongly agree		Strongly Agree		Strongly agree		Strongly agree		Strongly agree
13398626740	414491098	2022-03-15 14:32:18	2022-03-15 14:43:19						Yes	Yes		Bulgaria					Agree		Strongly agree		Strongly agree		Strongly agree		Strongly agree		Strongly agree		Strongly agree		Strongly agree		Strongly agree		Strongly agree		Agree		Agree		Agree		Agree		Strongly agree		Strongly agree		Agree
13396909091	414491098	2022-03-14 21:27:02	2022-03-14 21:45:01						Yes	Yes		Hungary					Disagree	variability is limited	Strongly agree		Agree		Strongly agree		Strongly agree		Agree		Agree		Agree		Agree		Strongly agree		Strongly agree		Disagree		Agree	They should but actually it is not supported.	Strongly Agree		Agree		Agree		Disagree
13396274597	414491098	2022-03-14 16:59:33	2022-03-14 17:14:45						Yes	Yes		Croatia					Agree		Strongly agree		Strongly agree		Strongly agree		Strongly agree		Strongly agree		Strongly agree		Agree		Agree		Strongly agree		Agree		Agree		Agree		Strongly Agree		Strongly agree		Strongly agree		Agree
13396068153	414491098	2022-03-14 15:44:58	2022-03-14 16:16:56						Yes	Yes		Slovakia					Agree		Agree		Agree		Agree		Agree		Agree		Agree		Agree		Agree		Agree		Agree		Agree		Agree		Agree		Disagree		Agree		Agree
13395589975	414491098	2022-03-14 12:43:39	2022-03-14 12:46:46						Yes	Yes		Slovakia
13395390877	414491098	2022-03-14 10:58:42	2022-03-14 11:12:15						Yes	Yes		Romania					Strongly agree		Agree		Strongly agree		Strongly agree		Strongly agree		Agree		Agree		Agree		Agree		Agree		Agree		Agree		Agree		Strongly Agree		Agree		Agree		Disagree
13394432417	414491098	2022-03-13 20:45:42	2022-03-13 20:59:11						Yes	Yes		Croatia					Agree		Agree		Agree		Agree		Agree		Agree		Agree		Agree		Agree		Agree		Agree		Disagree		Disagree		Strongly Agree		Agree		Agree		Agree
							Strongly disagree	Disagree	Agree	Strongly agree
				1	Israel	Israel		1
				2	Bulgaria	Bulgaria			1
				3	Croatia	Croatia		2	2
				7	Czech Republic	Czech Republic		1	2
				10	Hungary	Hungary		1	1	1
				13	Romania	Romania		1	2
				16	Slovakia	Slovakia			4
				20	Slovenia	Slovenia		1
[truncated: 61 more columns]

## Sheet: Cleaned data (no personal info)
Do you treat, or have you ever treated, patients with Duchenne Muscular Dystrophy due to a nonsense mutation (nmDMD)?	Do you have clinical experience with ataluren in nmDMD patients?	Please enter your full name:	Which country are you based in?	Address of the centre you work at:	What is your position at this centre?Please note: If your position is not listed please do not proceed with this questionaire		Please enter your email address:This will be used to contact you for any subsequent rounds of the Delphi process. The MASS Team will share your name and email address with the TREAT-NMD Global Registries Manger and the registry you heard about this survey from, so they can ensure you are removed from any future emails sent to remind people about this questionnaire. By entering your email address,…	The speed of progression of nmDMD is variable and individual to the patient		The earlier nmDMD patients are diagnosed and treatment initiated, the greater the delay in muscle decline		Proximal lower limb muscles are are the amongst the first to decline in nmDMD leading to loss of ambulation		Decline in cardiac and pulmonary function are two of the major causes of death in nmDMD		Ataluren is generally well tolerated		Ataluren (in addition to standard of care) delays disease progression in patients with nmDMD		Patients receiving treatment with ataluren appear to have more energy		Patients receiving treatment with ataluren seem to better manage daily situations		Patients receiving treatment with ataluren appear to have a better overall quality of life		Ataluren (in addition to standard of care) significantly delays the decline in muscle function in patients with nmDMD		Ataluren (in addition to standard of care) significantly delays the loss of ambulation in patients with nmDMD		Ataluren (in addition to standard of care) is expected to result in the same treatment effect in each surviving muscle fibre irrespective of the nmDMD patients’ ambulatory status		If a nmDMD patient receiving ataluren loses ambulation, they should continue treatment with ataluren		There is life beyond loss of ambulation. There are still lots of important functions of the muscles, such as being able to use the hands and arms, fine motor skills and respiratory muscles – all these functions should be maintained for as long as possible		Delaying the loss of ambulation in patients with nmDMD may reduce the development of scoliosis		Delaying the loss of ambulation in patients with nmDMD delays the decline of respiratory function		Delaying the loss of ambulation in patients with nmDMD is related to the decline of upper limb function		Development of scoliosis has a detrimental impact on patients’ pulmonary function		nmDMD patients treated with ataluren (in addition to standard of care) are less likely to develop scoliosis		Non-ambulatory nmDMD patients are less likely to develop scoliosis if they continue treatment with ataluren (in addition to standard of care) after loss of ambulation		Delaying the decline of muscle function in patients’ upper limbs helps to maintain independence
Response	Response	Open-Ended Response	Response	Open-Ended Response	Response	Other (please specify)	Open-Ended Response	Response	Comments	Response	Comments	Response	Comments	Response	Comments	Response	Comments	Response	Comments	Response	Comments	Response	Comments	Response	Comments	Response	Comments	Response	Comments	Response	Comments	Response	Comments	Response	Comments	Response	Comments	Response	Comments	Response	Comments	Response	Comments	Response	Comments	Response	Comments	Response	Comments
Yes	Yes		Israel		Paediatric Neurologist			Agree		Agree		Agree		Agree		Agree		Agree		Agree		Disagree		Agree		Disagree		Disagree		Disagree		Agree		Strongly Agree		Strongly agree		Agree		Agree		Agree		Agree		Agree		Strongly agree
Yes	Yes		Romania		Paediatric Neurologist			Strongly agree		Strongly agree		Strongly agree		Strongly agree		Strongly agree		Agree		Disagree	I did not see this effect.	Disagree		Agree		Disagree		Disagree		Agree		Agree		Strongly Agree		Strongly agree		Strongly agree		Agree		Srongly agree		Agree	I don t have a clear response here.	Agree	Not sure .	Strongly agree
Yes	Yes		Czech Republic		Paediatric Neurologist			Disagree	in our patient similiar age of losing of ambulation in patient nmwith DMD	Agree	it seems to be, we need more time to evaluate this	Agree	This we see in all our DMD patient notr just in patient with nmDMD	Strongly agree	Yes in our patinet mostly cardiac arrest or respiratory failure is cause of death	Strongly agree	we have just one patient with side effect vomiting	Agree	it seems to be true our oldest ambulatory patient is 18 yearsold	Agree	it´s subjective , it´s hard to answer	Agree	due to slower prgression of disease it seems to be	Agree	this is the queston which i´m unable to answer,	Agree	all of our patientin ataluren older than 10 years are still ambulatory	Agree	Yes as i already write , our oldest patient who is still ambulatory is 18 years old and all our patient over 10 years of age are still ambulatory	Agree		Agree	it can slows progression of weakness in upper limbs, in respiratory muscles..	Strongly Agree		Strongly agree	it if it delayed progression of muscle weaknes in lower limb it slows progression in all muscles group also core muscles an important is ablity to stand	Strongly agree	it similar than answear before it slows alsoo progresiion of respiratory muscles	Strongly agree		Agree	it change parametrs in thorax and its associated with core muscles weaknes and respiratory muscle weakness so it affects pulmonary function in our patient	Agree	our are patient are still ambulaory and has inimal scoliosis	Agree	we don´t have any non-ambulatory patient on treatment so i don´t have experience with it but my expectation is that yes	Strongly agree
Yes	Yes		Czech Republic		Consultant Paediatric Neurologist			Agree		Agree		Agree		Agree		Agree		Agree		Agree		Agree		Agree		Agree		Agree		Disagree		Agree		Agree		Agree		Agree		Agree		Agree		Agree		Agree		Agree
Yes	Yes		Czech Republic		Paediatric Neurologist			Strongly agree		Strongly agree		Strongly agree		Strongly agree		Strongly agree		Strongly agree		Agree		Agree		Agree		Agree		Strongly agree		Agree		Strongly agree		Strongly Agree		Strongly agree		Strongly agree		Agree		Srongly agree		Agree		Agree		Strongly agree
Yes	Yes		Slovenia		Other (please specify)	Pediatrician		Agree		Strongly agree		Agree		Agree		Strongly agree		Agree		Agree		Agree		Strongly agree		Agree		Disagree	It certainly delays the loss of ambulation, but not significantly	Agree		Strongly agree		Strongly Agree		Disagree	Loss of ambulation in addition with disease progression and adolescence deteriorate scoliosis	Agree		Disagree		Srongly agree		Agree		Agree		Strongly agree
Yes	Yes		Romania		Paediatric Neurologist			Strongly agree		Disagree		Agree		Strongly agree		Strongly agree		Agree		Agree		Agree		Agree		Disagree		Agree		Disagree		Strongly agree		Strongly Agree		Strongly agree		Strongly agree		Strongly agree		Agree		Disagree		Disagree		Strongly agree
Yes	Yes		Slovenia		Paediatric Neurologist			Strongly agree		Strongly agree		Agree		Strongly agree		Agree		Strongly agree		Agree		Agree		Strongly agree		Strongly agree		Agree		Agree		Strongly agree		Strongly Agree		Strongly agree		Strongly agree		Strongly agree		Srongly agree		Agree		Agree		Strongly agree
Yes	Yes		Croatia		Paediatric Neurologist			Agree		Strongly agree		Agree		Agree		Agree		Agree		Agree		Agree		Agree		Agree		Agree		Agree		Strongly agree		Strongly Agree		Agree		Agree		Strongly agree		Agree		Agree		Agree		Strongly agree
Yes	Yes		Croatia		Paediatric Neurologist			Disagree		Agree		Strongly agree		Strongly agree		Strongly agree		Agree		Agree		Agree	I am not quite sure that it improves managing daily situations beside slower progression, but I can't disagree.	Agree		Disagree	I still don't manage older boys with nmDMD, so can not be completely sure based on my experience.	Agree		Disagree		Agree		Strongly Agree		Strongly agree		Strongly agree		Disagree		Srongly agree		Agree		Agree		Strongly agree
Yes	Yes		Hungary		Consultant Paediatric Neurologist			Agree		Agree		Strongly agree		Strongly agree		Agree		Agree		Agree		Agree		Disagree	I am not sure that the patient's quality of life could be strongly influenced with any disease modifing treatment. The physician can see that the treated patient's life is different from natural history of the disease, but the patient has not got basis of comparison. He has only one life which is still strongly inflenced by the disease.	Disagree	What I saw was only mildly delayed.	Agree		Agree		Agree		Agree		Agree		Agree		Agree		Agree		Agree		Disagree	no data I don't know	Agree
Yes	Yes		Slovenia		Consultant Paediatric Neurologist			Agree		Agree		Agree		Agree		Agree		Agree		Agree		Agree		Agree		Agree		Agree		Disagree		Agree		Strongly Agree		Strongly agree		Strongly agree		Strongly disagree		Srongly agree		Agree	Do not know	Disagree		Strongly agree
Yes	Yes		Hungary		Paediatric Neurologist			Strongly agree		Agree		Strongly agree		Strongly agree		Agree		Agree		Agree		Agree		Agree		Agree		Agree		Strongly agree		Agree		Strongly Agree		Agree		Agree		Agree		Srongly agree		Agree		Agree		Strongly agree
Yes	Yes		Slovakia		Paediatric Neurologist			Strongly agree		Strongly agree		Agree		Strongly agree		Strongly agree		Strongly agree		Agree		Strongly agree		Strongly agree		Strongly agree		Strongly agree		Agree		Strongly agree		Strongly Agree		Strongly agree		Strongly agree		Strongly agree		Srongly agree		Agree		Agree		Strongly agree
Yes	Yes		Bulgaria		Neurologist			Agree		Strongly agree		Strongly agree		Strongly agree		Strongly agree		Strongly agree		Strongly agree		Strongly agree		Strongly agree		Strongly agree		Agree		Agree		Agree		Agree		Strongly agree		Strongly agree		Agree		Agree		Strongly Agree		Agree		Agree
Yes	Yes		Hungary		Paediatric Neurologist			Disagree	variability is limited	Strongly agree		Agree		Strongly agree		Strongly agree		Agree		Agree		Agree		Agree		Strongly agree		Strongly agree		Disagree		Agree	They should but actually it is not supported.	Strongly Agree		Agree		Agree		Disagree		Srongly agree		Agree		Disagree		Agree
Yes	Yes		Croatia		Paediatric Neurologist			Agree		Strongly agree		Strongly agree		Strongly agree		Strongly agree		Strongly agree		Strongly agree		Agree		Agree		Strongly agree		Agree		Agree		Agree		Strongly Agree		Strongly agree		Strongly agree		Agree		Agree		Agree		Agree		Strongly agree
Yes	Yes		Slovakia		Paediatric Neurologist			Agree		Agree		Agree		Agree		Agree		Agree		Agree		Agree		Agree		Agree		Agree		Agree		Agree		Agree		Disagree		Agree		Agree		Agree		Disagree		Agree		Agree
Yes	Yes		Romania		Paediatric Neurologist			Strongly agree		Agree		Strongly agree		Strongly agree		Strongly agree		Agree		Agree		Agree		Agree		Agree		Agree		Agree		Agree		Strongly Agree		Agree		Agree		Disagree		Srongly agree		Agree		Agree		Strongly agree
Yes	Yes		Croatia		Paediatric Neurologist			Agree		Agree		Agree		Agree		Agree		Agree		Agree		Agree		Agree		Agree		Agree		Disagree		Disagree		Strongly Agree		Agree		Agree		Agree		Agree		Disagree		Disagree		Agree
[truncated: 52 more columns]

## Sheet: Respondents by country
	Which country are you based in?
	Response
1	Israel		Bulgaria	1
2	Romania		Croatia	4
3	Czech Republic		Czech Republic	3
4	Czech Republic		Hungary	3
5	Czech Republic		Israel	1
6	Slovenia		Romania	3
7	Romania		Slovakia	2
8	Slovenia		Slovenia	3
9	Croatia			20
10	Croatia
11	Hungary
12	Slovenia
13	Hungary
14	Slovakia
15	Bulgaria
16	Hungary
17	Croatia
18	Slovakia
19	Romania
20	Croatia

## Sheet: Respondents role
	What is your position at this centre?Please note: If your position is not listed please do not proceed with this questionaire
	Response	Other (please specify)
	Consultant Paediatric Neurologist			Consultant Paediatric Neurologist	3	0.15
	Consultant Paediatric Neurologist			Neurologist	1	0.05
	Consultant Paediatric Neurologist			Paediatrician	1	0.05
	Neurologist			Paediatric Neurologist	15	0.75
	Other (please specify)	Pediatrician		Total Respondents	20
1	Paediatric Neurologist
2	Paediatric Neurologist
3	Paediatric Neurologist
4	Paediatric Neurologist
5	Paediatric Neurologist
6	Paediatric Neurologist
7	Paediatric Neurologist
8	Paediatric Neurologist
9	Paediatric Neurologist
10	Paediatric Neurologist
11	Paediatric Neurologist
12	Paediatric Neurologist
13	Paediatric Neurologist
14	Paediatric Neurologist
15	Paediatric Neurologist

## Sheet: Results Summary
		Theme	Statement	Overall Agreement	Consensus
	1	Progression of nmDMD	The speed of progression of nmDMD is variable and individual to the patient	0.85	High Consensus
	2		The earlier nmDMD patients are diagnosed and treatment initiated, the greater the delay in muscle decline	0.95	Very High Consensus
	3		Proximal lower limb muscles are the amongst the first to decline in nmDMD leading to loss of ambulation	1	Very High Consensus
	4		Decline in cardiac and pulmonary function are two of the major causes of death in nmDMD	1	Very High Consensus
	5	Ataluren	Ataluren is generally well tolerated	1	Very High Consensus
	6		Ataluren (in addition to standard of care) delays disease progression in patients with nmDMD	1	Very High Consensus
	7		Patients receiving treatment with ataluren appear to have more energy	0.95	Very High Consensus
	8		Patients receiving treatment with ataluren seem to better manage daily situations	0.9	High Consensus
	9		Patients receiving treatment with ataluren appear to have a better overall quality of life	0.95	Very High Consensus
	10		Ataluren (in addition to standard of care) significantly delays the decline in muscle function in patients with nmDMD	0.75	High Consensus
	11	Loss of ambulation	Ataluren (in addition to standard of care) significantly delays the loss of ambulation in patients with nmDMD	0.85	High Consensus
	12		Ataluren (in addition to standard of care) is expected to result in the same treatment effect in each surviving muscle fibre irrespective of the nmDMD patients’ ambulatory status	0.65	No Consensus
	13		If a nmDMD patient receiving ataluren loses ambulation, they should continue treatment with ataluren	0.95	Very High Consensus
	14		There is life beyond loss of ambulation. There are still lots of important functions of the muscles, such as being able to use the hands and arms, fine motor skills and respiratory muscles – all these functions should be maintained for as long as possible	1	Very High Consensus
	15		Delaying the loss of ambulation in patients with nmDMD may reduce the development of scoliosis	0.9	High Consensus
	16		Delaying the loss of ambulation in patients with nmDMD delays the decline of respiratory function	1	Very High Consensus
	17		Delaying the loss of ambulation in patients with nmDMD is related to the decline of upper limb function	0.75	High Consensus
	18	Scoliosis	Development of scoliosis has a detrimental impact on patients’ pulmonary function	1	Very High Consensus
	19		nmDMD patients treated with ataluren (in addition to standard of care) are less likely to develop scoliosis	0.85	High Consensus
	20		Non-ambulatory nmDMD patients are less likely to develop scoliosis if they continue treatment with ataluren (in addition to standard of care) after loss of ambulation	0.75	High Consensus
	21	Upper limb function	Delaying the decline of muscle function in patients’ upper limbs helps to maintain independence	1	Very High Consensus
	22		Delaying in the decline in fine motor skills also enables patients in wheelchairs to continue to be as independent as possible	1	Very High Consensus
	23		Delaying the decline of upper limb strength enables non-ambulatory patients to transfer from their wheelchair to the toilet, maintain intimate hygiene, retain independence and protect their quality of life	1	Very High Consensus
	24		Decline of upper limb function has a major impact on patients’ quality of life; they become increasingly dependant on others	1	Very High Consensus
	25		Ataluren (in addition to standard of care) delays the decline in nmDMD patients’ upper limb function, regardless of mobility status	0.95	Very High Consensus
	26		Ataluren (in addition to standard of care) delays the decline of fine motor skills in nmDMD patients	0.95	Very High Consensus
	27	Pulmonary function	Continuing the use of ataluren, in addition to standard of care, in nmDMD patients when they lose ambulation delays the decline in pulmonary function	1	Very High Consensus
	28		Maintaining patients’ pulmonary function means they experience fewer respiratory infections and may require less frequent hospitalisations	1	Very High Consensus
	29		The ability of nmDMD patients to cough is maintained for longer with ataluren, in addition to standard of care	0.95	Very High Consensus
	30		Ataluren, in addition to standard of care, delays the decline in nmDMD patients’ pulmonary function	0.95	Very High Consensus
	31		Ataluren, in addition to standard of care, significantly delays the decline in nmDMD patients’ pulmonary function	0.8	High Consensus
	32		Ataluren, in addition to standard of care, prolongs nmDMD patients’ ability to breathe independently	0.95	Very High Consensus
	33		Ataluren, in addition to standard of care, significantly prolongs nmDMD patients’ ability to breathe independently	0.85	High Consensus
	34		When nmDMD patients’ FVC falls below 60%, at latest, it becomes necessary to commence physiotherapy and/or screening for night-time ventilation	0.85	High Consensus
	35		Patients that continue to receive ataluren, in addition to standard of care, after loss of ambulation are expected to have a delayed requirement for ventilation	0.95	Very High Consensus
	36	Cardiac function	It is logical to expect ataluren in nmDMD patients to have an effect on all muscles, including the cardiac muscle	0.95	Very High Consensus
	37		It is logical to expect Ataluren, in addition to standard of care, to delay the onset of cardiac decline in patients with nmDMD	0.9	High Consensus
	38		It is logical to expect Ataluren, in addition to standard of care, to delay the onset of cardiomyopathy in patients with nmDMD	0.9	High Consensus
	39		It is logical to expect Ataluren, in addition to standard of care, to delay the decline in left ventricular ejection fraction in patients with nmDMD	0.9	High Consensus
	40	Duration of treatment with ataluren	It is important to preserve the function of even small muscles in nmDMD patients	1	Very High Consensus
	41		Treatment with ataluren should be continued as long as both the physician and nmDMD patient are both willing to continue treatment	0.9	High Consensus
	42		As long as nmDMD patients still have functionally important muscles that can be influenced by ataluren they should continue to be treated	1	Very High Consensus
		The threshold for consensus defined as >66%, with consensus being defined as high at >66% and very high at >90% of respondents selecting agree or strongly agree

## Sheet: Statement 1
The speed of progression of nmDMD is variable and individual to the patient
Response	Comments	Strongly disagree	Disagree	Agree	Strongly agree
Agree				1
Strongly agree					1
Disagree	in our patient similiar age of losing of ambulation in patient nmwith DMD		1
Agree				1
Strongly agree					1
Agree				1
Strongly agree					1
Strongly agree					1
Agree				1
Disagree			1
Agree				1
Agree				1
Strongly agree					1
Strongly agree					1
Agree				1
Disagree	variability is limited		1
Agree				1
Agree				1
Strongly agree					1
Agree				1
	Totals	0	3	10	7	20
	Percentage	0	0.15	0.5	0.35
	Overall agreement				0.85

## Sheet: Statement 2 
The earlier nmDMD patients are diagnosed and treatment initiated, the greater the delay in muscle decline
Response	Comments	Strongly disagree	Disagree	Agree	Strongly agree
Agree				1
Strongly agree					1
Agree	it seems to be, we need more time to evaluate this			1
Agree				1
Strongly agree					1
Strongly agree					1
Disagree			1
Strongly agree					1
Strongly agree					1
Agree				1
Agree				1
Agree				1
Agree				1
Strongly agree					1
Strongly agree					1
Strongly agree					1
Strongly agree					1
Agree				1
Agree				1
Agree				1
	Totals	0	1	10	9	20
	Percentage	0	0.05	0.5	0.45
	Overall agreement				0.95

## Sheet: Statement 3
Proximal lower limb muscles are the amongst the first to decline in nmDMD leading to loss of ambulation
Response	Comments	Strongly disagree	Disagree	Agree	Strongly agree
Agree				1
Strongly agree					1
Agree	This we see in all our DMD patient notr just in patient with nmDMD			1
Agree				1
Strongly agree					1
Agree				1
Agree				1
Agree				1
Agree				1
Strongly agree					1
Strongly agree					1
Agree				1
Strongly agree					1
Agree				1
Strongly agree					1
Agree				1
Strongly agree					1
Agree				1
Strongly agree					1
Agree				1
	Totals	0	0	12	8	20
	Percentage	0	0	0.6	0.4
	Overall agreement				1

## Sheet: Statement 4
Decline in cardiac and pulmonary function are two of the major causes of death in nmDMD
Response	Comments	Strongly disagree	Disagree	Agree	Strongly agree
Agree				1
Strongly agree					1
Strongly agree	Yes in our patinet mostly cardiac arrest or respiratory failure is cause of death				1
Agree				1
Strongly agree					1
Agree				1
Strongly agree					1
Strongly agree					1
Agree				1
Strongly agree					1
Strongly agree					1
Agree				1
Strongly agree					1
Strongly agree					1
Strongly agree					1
Strongly agree					1
Strongly agree					1
Agree				1
Strongly agree					1
Agree				1
	Totals	0	0	7	13	20
	Percentage	0	0	0.35	0.65
	Overall agreement				1

## Sheet: Statement 5
Ataluren is generally well tolerated
Response	Comments	Strongly disagree	Disagree	Agree	Strongly agree
Agree				1
Strongly agree					1
Strongly agree	we have just one patient with side effect vomiting				1
Agree				1
Strongly agree					1
Strongly agree					1
Strongly agree					1
Agree				1
Agree				1
Strongly agree					1
Agree				1
Agree				1
Agree				1
Strongly agree					1
Strongly agree					1
Strongly agree					1
Strongly agree					1
Agree				1
Strongly agree					1
Agree				1
	Totals	0	0	9	11	20
	Percentage	0	0	0.45	0.55
	Overall agreement				1

[truncated: 37 more sheets: Statement 6, Statement 7, Statement 8, Statement 9, Statement 10 , Statement 11, Statement 12, Statement 13, Statement 14, Statement 15, Statement 16, Statement 17, Statement 18, Statement 19, Statement 20, Statement 21, Statement 22, Statement 23, Statement 24, Statement 25 …]
